# Supplementary material for: Antitumor activity of Chlorella sorokiniana and Scenedesmus sp. microalgae native of Nuevo León State, México
Source: PeerJ. 2018 Feb 9;6:e4358. doi: 10.7717/peerj.4358 (PMC5808310; doi:10.7717/peerj.4358)
Supplement: Supplemental Information 2 [file peerj-06-4358-s005.xlsx]

## Sheet: ed50v10 (3)
1	2	3	4	5	6	7
PERCENT	PROBIT	LOG	INVERSE	ADDITION	MULTIPL.	POTENTIAT.
None
None
	TRANSFORMATIONS FOR VALUES (NOT INVOLVING %)
	original	options 3-5	options 6-9			FINAL REQUIRED	Percentage	Probit min	Probit max	Probit	PRIMERA	SEGUNDA	TERCERA	CUARTA	FINAL G1	Percentage	Probit min	Probit max	Probit	PRIMERA	SEGUNDA	TERCERA	CUARTA	FINAL G2	Percentage	Probit min	Probit max	Probit	PRIMERA	SEGUNDA	TERCERA	CUARTA	FINAL G3	Percentage	Probit min	Probit max	Probit	PRIMERA	SEGUNDA	TERCERA	CUARTA	FINAL G4	Percentage	Probit min	Probit max	Probit	PRIMERA	SEGUNDA	TERCERA
Transformation	50					50					50	50	50	50	50					50	50	50	50	50					50	50	50	50	50
of requested
interpolations
						% above--->																																				No curve
															TOTAL POINTS ALL GROUPS
TABLE FOR															24
PROBIT CALCULATION		T R A N S F O R M A C I O N E S d e l E J E X				N=									8									8									8									0
Percentage (x10)	Probit	PRIMERA	SEGUNDA	TERCERA	CUARTA	FINAL DOSE	Percentage	Probit min	Probit max	Probit	PRIMERA	SEGUNDA	TERCERA	CUARTA	FINAL G1	Percentage	Probit min	Probit max	Probit	PRIMERA	SEGUNDA	TERCERA	CUARTA	FINAL G2	Percentage	Probit min	Probit max	Probit	PRIMERA	SEGUNDA	TERCERA	CUARTA	FINAL G3	Percentage	Probit min	Probit max	Probit	PRIMERA	SEGUNDA	TERCERA	CUARTA	FINAL G4	Percentage	Probit min	Probit max	Probit	PRIMERA	SEGUNDA	TERCERA
10	2.6737	0	0	0	0	0					0	0	0	0	0					0	0	0	0	0					0	0	0	0	0
20	2.9463	7.8	7.8	7.8	7.8	7.8					0.653983	0.653983	0.653983	0.653983	0.653983					0.68408	0.68408	0.68408	0.68408	0.68408					26.4436	26.4436	26.4436	26.4436	26.4436
30	3.1192	15.6	15.6	15.6	15.6	15.6					4.63734	4.63734	4.63734	4.63734	4.63734					-0.497512	-0.497512	-0.497512	-0.497512	-0.497512					0.721785	0.721785	0.721785	0.721785	0.721785
40	3.2493	31.2	31.2	31.2	31.2	31.2					1.84304	1.84304	1.84304	1.84304	1.84304					-2.98507	-2.98507	-2.98507	-2.98507	-2.98507					3.87139	3.87139	3.87139	3.87139	3.87139
50	3.3551	62.5	62.5	62.5	62.5	62.5					3.50773	3.50773	3.50773	3.50773	3.50773					1.49254	1.49254	1.49254	1.49254	1.49254					0.459318	0.459318	0.459318	0.459318	0.459318
60	3.4452	125	125	125	125	125					12.604	12.604	12.604	12.604	12.604					9.82587	9.82587	9.82587	9.82587	9.82587					22.3097	22.3097	22.3097	22.3097	22.3097
70	3.5242	250	250	250	250	250					20.0951	20.0951	20.0951	20.0951	20.0951					29.1045	29.1045	29.1045	29.1045	29.1045					27.1654	27.1654	27.1654	27.1654	27.1654
80	3.5949	500	500	500	500	500					71.2247	71.2247	71.2247	71.2247	71.2247					75.6841	75.6841	75.6841	75.6841	75.6841					77.4278	77.4278	77.4278	77.4278	77.4278
90	3.6592
100	3.7184
110	3.7735
120	3.825
130	3.8736
140	3.9197
150	3.9636
160	4.0055
170	4.0458
180	4.0846
190	4.1221
200	4.1584
210	4.1936
220	4.2278
230	4.2612
240	4.2937
250	4.3255
260	4.3567
270	4.3872
280	4.4172
290	4.4466
300	4.4756
310	4.5041
320	4.5323	COMPLETE SET OF 10-REPETITIONS OF X-AXIS, IN ORDER TO THE GLOBAL CORRELATION WORKS
330	4.5601	0	0	0	0	0	0	0	0	0	0
340	4.5875	7.8	7.8	7.8	7.8	7.8	7.8	7.8	7.8	7.8	7.8
350	4.6147	15.6	15.6	15.6	15.6	15.6	15.6	15.6	15.6	15.6	15.6
360	4.6415	31.2	31.2	31.2	31.2	31.2	31.2	31.2	31.2	31.2	31.2
370	4.6681	62.5	62.5	62.5	62.5	62.5	62.5	62.5	62.5	62.5	62.5
380	4.6945	125	125	125	125	125	125	125	125	125	125
390	4.7207	250	250	250	250	250	250	250	250	250	250
400	4.7467	500	500	500	500	500	500	500	500	500	500
410	4.7725
420	4.7981
430	4.8236
440	4.849
450	4.8743
460	4.8996
470	4.9247
480	4.9498
490	4.9749
500	5
510	5.0251
520	5.0502
530	5.0753
540	5.1004
550	5.1257
560	5.151
570	5.1764
580	5.2019
590	5.2275
600	5.2533
610	5.2793
620	5.3055
630	5.3319
640	5.3585
650	5.3853
660	5.4125
670	5.4399
680	5.4677
690	5.4959
700	5.5244
710	5.5534
720	5.5828
730	5.6128
740	5.6433
750	5.6745
760	5.7063
770	5.7388
780	5.7722
790	5.8064
800	5.8416
810	5.8779
820	5.9154
830	5.9542
840	5.9945
850	6.0364
860	6.0803
870	6.1264
880	6.175
890	6.2265
900	6.2816
910	6.3408
920	6.4051
930	6.4758
940	6.5548
950	6.6449
960	6.7507
970	6.8808
980	7.0537
990	7.3263
991	7.366
992	7.409
993	7.457
994	7.512
995	7.576
996	7.662
997	7.748
998	7.878
999	8.09
[truncated: 73 more columns]
