# Supplementary material for: Antitumor activity of Chlorella sorokiniana and Scenedesmus sp. microalgae native of Nuevo León State, México
Source: PeerJ. 2018 Feb 9;6:e4358. doi: 10.7717/peerj.4358 (PMC5808310; doi:10.7717/peerj.4358)
Supplement: Supplemental Information 3 [file peerj-06-4358-s006.xlsx]

## Sheet: Sheet1
						media	error	d.e.
		control	0.08454	0.06594	0.0849	0.07846	0.00626086	0.0108441
		ACT	0.08072	0.1105		0.09561	0.01489	0.0210576											control	ACT	Chlorella	Scenedesmus
		Chlorella	0.08335	0.06576	0.1575	0.102203	0.0281108	0.0486892											0.08454	0.08072	0.08335	0.1251
		Scenedesmus	0.1251	0.1266	0.09091	0.114203	0.0116547	0.0201866											0.06594	0.1105	0.06576	0.1266
		QVD+ACT D	0.08829																0.0849		0.1575	0.09091
		QVD+Chlorella	0.1216
		QVD+Scenedesmus	0.1229
																				0.08072
																				0.1105
		células sin marcar		0.02088																0.06347
																			control	ACT	Chlorella	Scenedesmus
																	corregido		0.06366	0.05984	0.06247	0.10422
		Control	0.07846			intesidad de fluorescencia											background		0.04506	0.08962	0.04488	0.10572
		Actinomycin D	0.09561			RFU= relative fluorescence units													0.06402	0.04259	0.13662	0.07003
		Chlorella	0.102203
		Scenedesmus	0.114203
		QVD+ACT D	0.08829
		QVD+Chlorella	0.1216
		QVD+Scenedesmus	0.1229														INDICE		control	ACT	Chlorella	Scenedesmus
																			1	0.954814	0.985924	1.47977
		control	0.00626086																1	1.67577	0.99727	1.91993
		Actinomicine D	0.01489																1		1.85512	1.07079
		Chlorella	0.0281108																1	1.31529	1.27944	1.49016
		Scenedesmus	0.0116547
		QVD+ACT D	0
		QVD+Chlorella	0
		QVD+Scenedesmus	0
												tratamientos
												Scenedesmus es estadísticamente diferente al control P<0.05
