# Supplementary material for: Antitumor activity of Chlorella sorokiniana and Scenedesmus sp. microalgae native of Nuevo León State, México
Source: PeerJ. 2018 Feb 9;6:e4358. doi: 10.7717/peerj.4358 (PMC5808310; doi:10.7717/peerj.4358)
Supplement: Supplemental Information 6 [file peerj-06-4358-s009.xlsx]

## Sheet: Chlorella
						Dias	Cels/mL 10´6	Cels/mL 10´6	Cels/mL 10´6	Promedio	Desv. Est.	Err. Std de Media
						0	21.6	15.4	18.6	18.5333	3.10054	1.7901
						1	84.8	50.2	62.8	65.9333	17.5115	10.1103
						2	180	72	154	135.333	56.3678	32.544
						3	204	152	108	154.667	48.0555	27.7449
						4	83.2	122	218	141.067	69.3932	40.0642
						5	154	208	228	196.667	38.2797	22.1008
						6	203.2	340	308	283.733	71.5557	41.3127
						7	328	402	478	402.667	75.0022	43.3026
						8	448	582	478	502.667	70.3231	40.601
						9	604	602	498	568	60.63	35.0048
						10	792	822	704	772.667	61.3297	35.4087
						11	704	810	728	747.333	55.5818	32.0902
						12	688	792	801.2	760.4	62.8688	36.2973
						13	682	718	728	709.333	24.1937	13.9682

## Sheet: Scenedesmus 
						Dias	Cels/mL 10´6	Cels/mL 10´6	Cels/mL 10´6	Promedio	Desv. Std.	Err. Std de media
						0	6.4	3.8	4.2	4.8	1.4	0.80829
						1	9.6	10.4	11	10.3333	0.702377	0.405518
						2	16	8.8	12.6	12.4667	3.60185	2.07953
						3	25.6	12.8	15.6	18	6.72904	3.88501
						4	32	44	50	42	9.16515	5.2915
						5	38	58	56	50.6667	11.0151	6.35959
						6	60.8	72	68	66.9333	5.67568	3.27685
						7	78	98	102	92.6667	12.8582	7.42369
						8	88.4	96	110	98.1333	10.9569	6.32596
						9	106	128	112	115.333	11.3725	6.56591
						10	129	140	148	139	9.53939	5.50757
						11	122	142	140	134.667	11.0151	6.35959
						12	120	144	146	136.667	14.4684	8.35331
						13	133.6	139	141	137.867	3.82797	2.21008
